# Supplementary material for: Evolutionary alterations in gene expression and enzymatic activities of gibberellin 3-oxidase 1 in Oryza
Source: Commun Biol. 2022 Jan 19;5:67. doi: 10.1038/s42003-022-03008-5 (PMC8770518; doi:10.1038/s42003-022-03008-5)
Supplement: Supplementary file 6 — Supplementary Data 1 [file 42003_2022_3008_MOESM6_ESM.xlsx]

## Sheet: Fig.1a
line	GA	Bioactive GA levels (pmol / g fresh weight)
Nipponbare	GA1	19.8289
Nipponbare	GA1	17.6748
Nipponbare	GA1	23.4974
Nipponbare	GA3	12.2732
Nipponbare	GA3	25.5793
Nipponbare	GA3	13.4325
Nipponbare	GA4	389.35
Nipponbare	GA4	247.609
Nipponbare	GA4	463.123
Nipponbare	GA7	278.906
Nipponbare	GA7	178.638
Nipponbare	GA7	341.36
Nipponbare	GA9	27.8405
Nipponbare	GA9	9.5847
Nipponbare	GA9	38.8938
osga3ox1	GA1	12.0687
osga3ox1	GA1	10.328
osga3ox1	GA1	0
osga3ox1	GA3	0
osga3ox1	GA3	0
osga3ox1	GA3	8.39851
osga3ox1	GA4	0
osga3ox1	GA4	12.8921
osga3ox1	GA4	17.9751
osga3ox1	GA7	0
osga3ox1	GA7	2.4015
osga3ox1	GA7	3.51225
osga3ox1	GA9	606.97
osga3ox1	GA9	121.852
osga3ox1	GA9	322.421

## Sheet: Fig. 2b
Line	Steined Pollen (%)
Nipponbare	0.773481
Nipponbare	0.896414
Nipponbare	0.837945
Nipponbare	0.802198
Nipponbare	0.740214
OsGA3ox1+/-	0.703448
OsGA3ox1+/-	0.454545
OsGA3ox1+/-	0.685083
OsGA3ox1+/-	0.442708
OsGA3ox1+/-	0.475138
osga3ox1	0.0173611
osga3ox1	0.0403226
osga3ox1	0.0350195
osga3ox1	0.0452261
osga3ox1	0.150943

## Sheet: Fig. 2c
Treatment	Steined Pollen (%)
control	0.858369
control	1.73611
control	1.22951
GA4 10-6M	4.51977
GA4 10-6M	13.0252
GA4 10-6M	3.05085
GA4 10-5M	13.75
GA4 10-5M	32.8358
GA4 10-5M	33.0189
GA7 10-6M	4.7619
GA7 10-6M	22
GA7 10-6M	3.861
GA7 10-5M	49.4949
GA7 10-5M	12.3377
GA7 10-5M	61.7225

## Sheet: Fig. 2d
Line	Seed Setting Rate (%)
Nipponbare	0.927273
Nipponbare	0.615385
Nipponbare	0.578947
OsGA3ox1+/-	0.606557
OsGA3ox1+/-	0.636364
OsGA3ox1+/-	0.618557
osga3ox1	0
osga3ox1	0
osga3ox1	0
osga3ox1 + GA4	0.666667
osga3ox1 + GA4	0.535714
osga3ox1 + GA4	0.3125

## Sheet: Fig.2 g 
line	stage	Starch (μg/gFW)
Nipponbare	1	0.000480648
Nipponbare	1	0.000554167
Nipponbare	1	0.000476715
Nipponbare	2	0.00455193
Nipponbare	2	0.00172894
Nipponbare	2	0.00200525
Nipponbare	3	0.0088753
Nipponbare	3	0.00442637
Nipponbare	3	0.00809898
Nipponbare	4	0.0208352
Nipponbare	4	0.0177568
Nipponbare	4	0.0135629
Nipponbare	5	0.0242048
Nipponbare	5	0.0237505
Nipponbare	5	0.023431
osga3ox1	1	0.000771673
osga3ox1	1	0.000506798
osga3ox1	1	0.000570141
osga3ox1	2	0.000928142
osga3ox1	2	0.000367893
osga3ox1	2	0.000436974
osga3ox1	3	0.00183371
osga3ox1	3	0.00179392
osga3ox1	3	0.0049867
osga3ox1	4	0.00202164
osga3ox1	4	0.00105132
osga3ox1	4	0.00300773
osga3ox1	5	0.00261287
osga3ox1	5	0.00110542
osga3ox1	5	0.00202839

## Sheet: Fig.2 i
line	stage	Sucrose (μg/gFW)
Nipponbare	1	0.00548238
Nipponbare	1	0.00406792
Nipponbare	1	0.00496658
Nipponbare	2	0.00936644
Nipponbare	2	0.00593897
Nipponbare	2	0.00916476
Nipponbare	3	0.0098878
Nipponbare	3	0.00837014
Nipponbare	3	0.00805013
Nipponbare	4	0.00309767
Nipponbare	4	0.00327812
Nipponbare	4	0.00294557
Nipponbare	5	0.00289997
Nipponbare	5	0.00336805
Nipponbare	5	0.00268913
osga3ox1	1	0.005162
osga3ox1	1	0.00758385
osga3ox1	1	0.00683185
osga3ox1	2	0.00770521
osga3ox1	2	0.00693983
osga3ox1	2	0.0144554
osga3ox1	3	0.00614625
osga3ox1	3	0.0157395
osga3ox1	3	0.00770332
osga3ox1	4	0.0156793
osga3ox1	4	0.0118959
osga3ox1	4	0.0144472
osga3ox1	5	0.0167505
osga3ox1	5	0.00990745
osga3ox1	5	0.0204848

## Sheet: Fig.2　j
line	fraction	Invertase activity (glucose (ng) / pollen counts)
Nipponbare	A	7.56294
Nipponbare	A	0
Nipponbare	A	8.25469
Nipponbare	B	3.67863
Nipponbare	B	0
Nipponbare	B	2.70197
Nipponbare	C	189.363
Nipponbare	C	17.2066
Nipponbare	C	9.10187
Nipponbare	D	98.7716
Nipponbare	D	52.962
Nipponbare	D	38.6869
Nipponbare	E	0
Nipponbare	E	0
Nipponbare	E	3.76212
osga3ox1	A	54.1554
osga3ox1	A	8.71951
osga3ox1	A	14.5561
osga3ox1	B	9.83836
osga3ox1	B	2.89025
osga3ox1	B	8.10805
osga3ox1	C	49.2084
osga3ox1	C	0
osga3ox1	C	6.52294
osga3ox1	D	0
osga3ox1	D	0.18766
osga3ox1	D	0
osga3ox1	E	0
osga3ox1	E	0
osga3ox1	E	5.02005

## Sheet: Fig .3　c
line	GA7/GA4 production ratio
O.sativa (AA)	0.545622
O.sativa (AA)	0.522944
O.sativa (AA)	0.531698
O.rufipogon (AA)	0.437125
O.rufipogon (AA)	0.416732
O.rufipogon (AA)	0.457109
O.punctata (BB)	0.541814
O.punctata (BB)	0.336915
O.punctata (BB)	0.377085
O.australiensis (EE)	0.367263
O.australiensis (EE)	0.351698
O.australiensis (EE)	0.379757
O.brachyantha (FF)	0.195794
O.brachyantha (FF)	0.188157
O.brachyantha (FF)	0.230848
O.granulata (GG)	0.071859
O.granulata (GG)	0.0772049
O.granulata (GG)	0.0772359
L.perrieri	0.260182
L.perrieri	0.28586
L.perrieri	0.366569

## Sheet: Fig.4　a-g
plant	organ	Expression (GA3ox1 / UBQ5)
O.sativa	Leaf blade	0.00050887
O.sativa	Leaf blade	0.000401802
O.sativa	Leaf blade	0.00050062
O.sativa	Leaf sheath	5.69983e-05
O.sativa	Leaf sheath	9.39776e-05
O.sativa	Leaf sheath	7.50932e-05
O.sativa	Stem	0.000750165
O.sativa	Stem	0.000883922
O.sativa	Stem	0.000765596
O.sativa	Root	2.12855e-05
O.sativa	Root	2.24705e-05
O.sativa	Root	2.16197e-05
O.sativa	Flower	0.0491424
O.sativa	Flower	0.0480917
O.sativa	Flower	0.0468721
O.sativa	Anther	0.66504
O.sativa	Anther	0.687663
O.sativa	Anther	0.636892
O.sativa	Pistil	0.0206856
O.sativa	Pistil	0.00672982
O.sativa	Pistil	0.00759342
O.rufipogon	Leaf blade	0.00608201
O.rufipogon	Leaf blade	0.00542569
O.rufipogon	Leaf blade	0.00532457
O.rufipogon	Leaf sheath	4.90733e-06
O.rufipogon	Leaf sheath	4.21259e-06
O.rufipogon	Leaf sheath	5.0437e-06
O.rufipogon	Stem	4.41502e-06
O.rufipogon	Stem	5.04541e-06
O.rufipogon	Stem	4.88266e-06
O.rufipogon	Root	0.000377607
O.rufipogon	Root	8.20044e-05
O.rufipogon	Root	0.000334557
O.rufipogon	Flower	0.00657523
O.rufipogon	Flower	0.00668323
O.rufipogon	Flower	0.00604874
O.rufipogon	Anther	0.225699
O.rufipogon	Anther	0.273713
O.rufipogon	Anther	0.183663
O.rufipogon	Pistil	0.000637094
O.rufipogon	Pistil	0.000588502
O.rufipogon	Pistil	0.000561922
O.punctata	Leaf blade	0.000944435
O.punctata	Leaf blade	0.000579545
O.punctata	Leaf blade	0.000688926
O.punctata	Leaf sheath	1.53021e-05
O.punctata	Leaf sheath	1.6196e-05
O.punctata	Leaf sheath	1.41048e-05
O.punctata	Stem	0.000392382
O.punctata	Stem	0.000333121
O.punctata	Stem	0.000317545
O.punctata	Root	0.0362762
O.punctata	Root	0.0683299
O.punctata	Root	0.027936
O.punctata	Flower	0.00130382
O.punctata	Flower	0.00124504
O.punctata	Flower	0.00413699
O.punctata	Anther	0.162246
O.punctata	Anther	0.160092
O.punctata	Anther	0.162431
O.punctata	Pistil	0.0110111
O.punctata	Pistil	0.00944019
O.punctata	Pistil	0.00912382
O.australiensis	Leaf blade	4.72008e-05
O.australiensis	Leaf blade	6.14692e-05
O.australiensis	Leaf blade	6.51109e-05
O.australiensis	Leaf sheath	3.13275e-05
O.australiensis	Leaf sheath	2.23167e-05
O.australiensis	Leaf sheath	5.45654e-05
O.australiensis	Stem	4.35534e-05
O.australiensis	Stem	5.56338e-05
O.australiensis	Stem	5.94642e-05
O.australiensis	Root	0.000505926
O.australiensis	Root	0.000272514
O.australiensis	Root	0.00046867
O.australiensis	Flower	0.148087
O.australiensis	Flower	0.125174
O.australiensis	Flower	0.116774
O.australiensis	Anther	0.178538
O.australiensis	Anther	0.164019
O.australiensis	Anther	0.232476
O.australiensis	Pistil	0.012482
O.australiensis	Pistil	0.0112027
O.australiensis	Pistil	0.00734963
O.brachyantha	Leaf blade	0.000970403
O.brachyantha	Leaf blade	0.000870937
O.brachyantha	Leaf blade	0.000338281
O.brachyantha	Leaf sheath	3.85268e-05
O.brachyantha	Leaf sheath	0.00196396
O.brachyantha	Leaf sheath	0.000856298
O.brachyantha	Stem	5.23137e-06
O.brachyantha	Stem	0.000137472
O.brachyantha	Stem	0.000785678
O.brachyantha	Root	0.0154108
O.brachyantha	Root	0.0103356
O.brachyantha	Root	0.0132204
O.brachyantha	Flower	0.000303598
O.brachyantha	Flower	0.000891056
O.brachyantha	Flower	1.79014e-09
O.brachyantha	Anther	0.00449772
O.brachyantha	Anther	0.00670404
O.brachyantha	Anther	0.00694864
O.brachyantha	Pistil	1.04607e-05
O.brachyantha	Pistil	5.61235e-06
O.brachyantha	Pistil	3.3483e-05
O.granulata	Leaf blade	0.000198926
O.granulata	Leaf blade	0.000289951
O.granulata	Leaf blade	0.000598772
O.granulata	Leaf sheath	0.0113647
O.granulata	Leaf sheath	0.0147685
O.granulata	Leaf sheath	0.00965152
O.granulata	Stem	0.00336057
O.granulata	Stem	0.0030296
O.granulata	Stem	0.00351842
O.granulata	Root	0.0184679
O.granulata	Root	0.0132345
O.granulata	Root	0.00911286
O.granulata	Flower	0.0203296
O.granulata	Flower	0.0269384
O.granulata	Flower	0.0187685
O.granulata	Anther	0.0409241
O.granulata	Anther	0.0365807
O.granulata	Anther	0.142522
O.granulata	Pistil	0.00428519
O.granulata	Pistil	0.0128759
O.granulata	Pistil	0.00866284
L.perrieri	Leaf blade	5.40696e-14
L.perrieri	Leaf blade	5.33135e-15
L.perrieri	Leaf blade	7.77443e-15
L.perrieri	Leaf sheath	3.40308e-09
L.perrieri	Leaf sheath	2.03079e-09
L.perrieri	Leaf sheath	5.24168e-10
L.perrieri	Stem	7.45843e-13
L.perrieri	Stem	1.24664e-10
L.perrieri	Stem	2.99825e-11
L.perrieri	Root	3.2094e-10
L.perrieri	Root	3.03744e-10
L.perrieri	Root	3.13394e-10
L.perrieri	Flower	1.39822e-10
L.perrieri	Flower	9.92024e-09
L.perrieri	Flower	2.77057e-09
L.perrieri	Anther	0.000100993
L.perrieri	Anther	9.86259e-05
L.perrieri	Anther	2.93718e-05
L.perrieri	Pistil	2.18873e-07
L.perrieri	Pistil	7.65305e-07
L.perrieri	Pistil	5.87017e-07

## Sheet: Fig.4　h
plant	Gibberellin	Endogenous levels (pmol / gFw)
O.rufipogon	GA1	3.86504
O.rufipogon	GA1	0
O.rufipogon	GA1	6.04526
O.rufipogon	GA3	10.9886
O.rufipogon	GA3	10.4797
O.rufipogon	GA3	8.97201
O.rufipogon	GA4	536.089
O.rufipogon	GA4	474.457
O.rufipogon	GA4	495.337
O.rufipogon	GA7	385.503
O.rufipogon	GA7	346.963
O.rufipogon	GA7	344.873
O.punctata	GA1	38.9608
O.punctata	GA1	37.1082
O.punctata	GA1	30.4459
O.punctata	GA3	46.03
O.punctata	GA3	22.1287
O.punctata	GA3	24.0804
O.punctata	GA4	359.794
O.punctata	GA4	404.544
O.punctata	GA4	271.076
O.punctata	GA7	228.29
O.punctata	GA7	264.783
O.punctata	GA7	183.674
O.australiensis	GA1	7.57343
O.australiensis	GA1	6.76119
O.australiensis	GA1	8.08317
O.australiensis	GA3	3.88785
O.australiensis	GA3	4.02635
O.australiensis	GA3	5.15722
O.australiensis	GA4	513.646
O.australiensis	GA4	397.949
O.australiensis	GA4	516.5
O.australiensis	GA7	248.493
O.australiensis	GA7	189.81
O.australiensis	GA7	263.458
O.brachyantha	GA1	4.72182
O.brachyantha	GA1	7.18315
O.brachyantha	GA1	23.9573
O.brachyantha	GA3	2.20786
O.brachyantha	GA3	3.01822
O.brachyantha	GA3	10.0647
O.brachyantha	GA4	377.107
O.brachyantha	GA4	538.173
O.brachyantha	GA4	560.305
O.brachyantha	GA7	67.4097
O.brachyantha	GA7	103.841
O.brachyantha	GA7	178.913
O.granulata	GA1	12.2654
O.granulata	GA1	6.50928
O.granulata	GA3	0
O.granulata	GA3	0
O.granulata	GA4	582.386
O.granulata	GA4	583.812
O.granulata	GA7	46.9202
O.granulata	GA7	64.2681
L.perrieri	GA1	0
L.perrieri	GA1	1.61967
L.perrieri	GA1	1.36037
L.perrieri	GA3	3.18497
L.perrieri	GA3	4.24247
L.perrieri	GA3	6.66182
L.perrieri	GA4	73.4047
L.perrieri	GA4	87.5616
L.perrieri	GA4	87.3713
L.perrieri	GA7	20.0294
L.perrieri	GA7	23.3225
L.perrieri	GA7	23.3524

[truncated: 15 more sheets: Fig.5　a, Fig.5　b, Fig.5 c, Fig.5 d, Fig. 5e, Supp. Fig.1 c, Supp. Fig.1 e, Supp. Fig.7 b, Supp. Fig.7 k, Supp. Fig.7 j, Supp. Fig. 12b, Supp. Fig.12 c, Supp. Fig.12 d, Supp. Fig.12 f, Supp. Fig.12 g]
