# Supplementary material for: Evolutionary alterations in gene expression and enzymatic activities of gibberellin 3-oxidase 1 in Oryza
Source: Commun Biol. 2022 Jan 19;5:67. doi: 10.1038/s42003-022-03008-5 (PMC8770518; doi:10.1038/s42003-022-03008-5)
Supplement: Supplementary file 7 — Supplementary Data 2 [file 42003_2022_3008_MOESM7_ESM.xlsx]

## Sheet: Figure 1a
Description	Analyses	p-value
Student’s t-test	GA1 WT vs osga3ox1	0.03573
Student’s t-test	GA3 WT vs osga3ox1	0.0484875
Student’s t-test	GA4 WT vs osga3ox1	0.0302738
Student’s t-test	GA7 WT vs osga3ox1	0.0306912
Student’s t-test	GA9 WT vs osga3ox1	0.14766

## Sheet: Figure 2b
Description	Analyses	p-value
Tukey’s multiple comparisons test	OsGA3ox1+/- vs WT	0.0015
Tukey’s multiple comparisons test	osga3ox1 vs WT	<0.001
Tukey’s multiple comparisons test	osga3ox1 vs OsGA3ox1+/-	<0.001

## Sheet: Figure 2c
Description	Analyses	p-value
Dunnett’s multiple comparison test	WT vs osga3ox1 GA4_10^-6M	0.96
Dunnett’s multiple comparison test	WT vs osga3ox1 GA4_10^-5M	0.1329
Dunnett’s multiple comparison test	WT vs osga3ox1 GA7_10^-6M	0.8338
Dunnett’s multiple comparison test	WT vs osga3ox1 GA7_10^-5M	0.0154

## Sheet: Figure 2d
Description	Analyses	p-value
Tukey’s multiple comparisons test	WT vs OsGA3ox1+/-	0.84869
Tukey’s multiple comparisons test	osga3ox1 vs OsGA3ox1+/-	0.00197
Tukey’s multiple comparisons test	osga3ox1+GA4 vs OsGA3ox1+/-	0.71182
Tukey’s multiple comparisons test	osga3ox1 vs WT	<0.001
Tukey’s multiple comparisons test	osga3ox1+GA4 vs WT	0.30517
Tukey’s multiple comparisons test	osga3ox1+GA4 vs osga3ox1+/-	0.00662

## Sheet: Figure 2e
Description	Analyses	p-value
Student’s t-test	WT vs osga3ox1	1.4497e-26

## Sheet: Figure 2g
Description	Analyses	p-value
Student’s t-test	WT vs osga3ox1 Stage 1	0.250745
Student’s t-test	WT vs osga3ox1 Stage 2	0.0755262
Student’s t-test	WT vs osga3ox1 Stage 3	0.0696718
Student’s t-test	WT vs osga3ox1 Stage 4	0.00214714
Student’s t-test	WT vs osga3ox1 Stage 5	1.5402e-06

## Sheet: Figure 2h
Description	Analyses	p-value
Student’s t-test	WT vs osga3ox1 Stage 1	0.110786
Student’s t-test	WT vs osga3ox1 Stage 2	0.589291
Student’s t-test	WT vs osga3ox1 Stage 3	0.736063
Student’s t-test	WT vs osga3ox1 Stage 4	0.00062038
Student’s t-test	WT vs osga3ox1 Stage 5	0.0148377

## Sheet: Figure 3c
Description	Analyses	p-value
Tukey’s multiple comparisons test	O.rufipogon vs WT	0.24479
Tukey’s multiple comparisons test	O.punctata vs WT	0.11638
Tukey’s multiple comparisons test	O.australiensis vs WT	0.01074
Tukey’s multiple comparisons test	O.brachyantha vs WT	<0.001
Tukey’s multiple comparisons test	O.granulata vs WT	<0.001
Tukey’s multiple comparisons test	L_perrieri vs WT	<0.001
Tukey’s multiple comparisons test	O.punctata vs O.rufipogon	0.9989
Tukey’s multiple comparisons test	O.australiensis vs O.rufipogon	0.56548
Tukey’s multiple comparisons test	O.brachyantha vs O.rufipogon	<0.001
Tukey’s multiple comparisons test	O.granulata vs O.rufipogon	<0.001
Tukey’s multiple comparisons test	L_perrieri vs O.rufipogon	0.05257
Tukey’s multiple comparisons test	O.australiensis vs O.punctata	0.82471
Tukey’s multiple comparisons test	O.brachyantha vs O.punctata	0.00131
Tukey’s multiple comparisons test	O.granulata vs O.punctata	<0.001
Tukey’s multiple comparisons test	L_perrieri vs O.punctata	0.11853
Tukey’s multiple comparisons test	O.brachyantha vs O.australiensis	0.01426
Tukey’s multiple comparisons test	O.granulata vs O.australiensis	<0.001
Tukey’s multiple comparisons test	L_perrieri vs O.australiensis	0.69459
Tukey’s multiple comparisons test	O.granulata vs O.brachyantha	0.06084
Tukey’s multiple comparisons test	L_perrieri vs O.brachyantha	0.21967
Tukey’s multiple comparisons test	L_perrieri vs O.granulata	<0.001

## Sheet: Figure 5a
Description	Analyses	p-value
Tukey’s multiple comparisons test	O.rufipogon vs WT	0.98052
Tukey’s multiple comparisons test	O.punctata vs WT	0.02021
Tukey’s multiple comparisons test	O.australiensis vs WT	0.76325
Tukey’s multiple comparisons test	O.brachyantha vs WT	0.00503
Tukey’s multiple comparisons test	O.granulata vs WT	<0.001
Tukey’s multiple comparisons test	L_perrieri vs WT	<0.001
Tukey’s multiple comparisons test	O.punctata vs O.rufipogon	0.0835
Tukey’s multiple comparisons test	O.australiensis vs O.rufipogon	0.99333
Tukey’s multiple comparisons test	O.brachyantha vs O.rufipogon	0.02155
Tukey’s multiple comparisons test	O.granulata vs O.rufipogon	0.00209
Tukey’s multiple comparisons test	L_perrieri vs O.rufipogon	0.00344
Tukey’s multiple comparisons test	O.australiensis vs O.punctata	0.2414
Tukey’s multiple comparisons test	O.brachyantha vs O.punctata	0.98526
Tukey’s multiple comparisons test	O.granulata vs O.punctata	0.41851
Tukey’s multiple comparisons test	L_perrieri vs O.punctata	0.56638
Tukey’s multiple comparisons test	O.brachyantha vs O.australiensis	0.06942
Tukey’s multiple comparisons test	O.granulata vs O.australiensis	0.00659
Tukey’s multiple comparisons test	L_perrieri vs O.australiensis	0.01077
Tukey’s multiple comparisons test	O.granulata vs O.brachyantha	0.83791
Tukey’s multiple comparisons test	L_perrieri vs O.brachyantha	0.93505
Tukey’s multiple comparisons test	L_perrieri vs O.granulata	0.99996

## Sheet: Figure 5b
Description	Analyses	p-value
Tukey’s multiple comparisons test	O.rufipogon vs WT	<0.001
Tukey’s multiple comparisons test	O.punctata vs WT	<0.001
Tukey’s multiple comparisons test	O.australiensis vs WT	<0.001
Tukey’s multiple comparisons test	O.brachyantha vs WT	<0.001
Tukey’s multiple comparisons test	O.granulata vs WT	<0.001
Tukey’s multiple comparisons test	L_perrieri vs WT	<0.001
Tukey’s multiple comparisons test	O.punctata vs O.rufipogon	<0.001
Tukey’s multiple comparisons test	O.australiensis vs O.rufipogon	<0.001
Tukey’s multiple comparisons test	O.brachyantha vs O.rufipogon	<0.001
Tukey’s multiple comparisons test	O.granulata vs O.rufipogon	<0.001
Tukey’s multiple comparisons test	L_perrieri vs O.rufipogon	<0.001
Tukey’s multiple comparisons test	O.australiensis vs O.punctata	1
Tukey’s multiple comparisons test	O.brachyantha vs O.punctata	<0.001
Tukey’s multiple comparisons test	O.granulata vs O.punctata	<0.001
Tukey’s multiple comparisons test	L_perrieri vs O.punctata	<0.001
Tukey’s multiple comparisons test	O.brachyantha vs O.australiensis	<0.001
Tukey’s multiple comparisons test	O.granulata vs O.australiensis	<0.001
Tukey’s multiple comparisons test	L_perrieri vs O.australiensis	<0.001
Tukey’s multiple comparisons test	O.granulata vs O.brachyantha	<0.001
Tukey’s multiple comparisons test	L_perrieri vs O.brachyantha	0.0392
Tukey’s multiple comparisons test	L_perrieri vs O.granulata	<0.001

[truncated: 11 more sheets: Figure 5d, Figure 5e, Supplementary Figure 1c, Supplementary Figure 1e, Supplementary Figure 7b, Supplementary Figure 7j, Supplementary Figure 7k, Supplementary Figure 12b, Supplementary Figure 12c, Supplementary Figure 12d, Supplementary Figure 12f]
