# Supplementary material for: Evolutionary alterations in gene expression and enzymatic activities of gibberellin 3-oxidase 1 in Oryza
Source: Commun Biol. 2022 Jan 19;5:67. doi: 10.1038/s42003-022-03008-5 (PMC8770518; doi:10.1038/s42003-022-03008-5)
Supplement: Supplementary file 8 — Supplementary Data 3 [file 42003_2022_3008_MOESM8_ESM.xlsx]

## Sheet: Sheet1
Species	Gene	Property	Sequence(5'-3', N'-C')
O.barthii (W0652)	GA3ox1	Genomic sequence	NNNNNNNNNNNNNNCCGNNCGANCGATCGATCCGCCATTGCTTGCATGCAACTAACCTAGCTAGCTTCCNCNNNNGNNCGTCCGATCCGGCCCGGCCAGCTCCGCCATGNNGGAGTACGACTCGTCGATGAGAGCTCTGGGCGAGAGGCTCCTCGCCATGTTCTTCAAGGCGCTCGGGCTCGCCGGCAACGATGCCCCCGGCGGCGAGACCGAGCGGAAGATCCGCGAAACGTTGACGTCGACGATTCACCTCAACATGTATGTAAACTCATATGGATGTGGATTTTCTATGCATAGATGCCATAGCACTGCACCCATTGTTTACATACGATTTTGAGAAAATATAAGTTTATAAACAAGCTTATATTTAATCTACAATAAAAAAACAAAAATAATAAA…
O.glumaepatula (W1169)	GA3ox1	Genomic sequence	NNNTNNNNNTNTNNNCCGANCGATCGATCGATCCGCCATTGCTTGCATGCAACTAACCTAGCTAGCTTCCGCGCGTGTTCGTCCGATCCGGCCCGGCCAGCTCCGCCATGGAGGAGTACGACTCGTCGATGAGAGCTCTGGGCGAGAGGCTCCTCGCCATGTTCTTCAAGGCGCTCGGGCTCGCCGGCAACGATGCCCCCGGCGGCGAGACCGAGCGGAAGATCCGCGAAACGTTGACGTCGACGATTCACCTCAACATGTATGTAAACTCATATGGATGTGGATTTTCTACGCATAGATGCCATAGCACTGCACCCATTATTCACATACGATTTTGAGAAAATATAAGTTTATAAACAAACTATATTTAATCTACAACTAAAGAAAACAAAAACAATA…
O.meridionalis (W1625)	GA3ox1	Genomic sequence	NNNNNNNNNNNNNNCCGATCGATCGATCCGCCATTGCATGCAACTAACCTATAGCGTGTTCGTCTGCGGCCCAGCTCCGCCATGGAGGAGTACGACGCGTCGATGAGAGCTCTGGGCGAGAGGCTCCTCGCCATGTTCTTCAAGGCGCTCGGGCTCGCCGGCGACGATGCCCCCGGCGGCGAGACCGAGCGGAAGATCCGCGACACGTTGACGTCGACGATTCACCTCAACATGTATGTAAACTCATTTGGATGCGGTATTATGCCACCCATTATTTACATGCTACTTTGAGAAAATATAAACAAACATGTAAGATTACATTTAATCTACAACTAAAGAAAATAAAAATAATAAAATCAGACAATGAATAGTAGTACATATAAAATTTGTTATTTCTTT…
O.rufipogon (W0106)	GA3ox1	Genomic sequence	GTACATCACTAGTCACAGGCTTTTGTGCGTTAGCCAACGAGTTCATGCAGATCATGACATCGTCGTCGACCTCGCCGACCTCGCCGCTGGCCGCCGCCGCACACAATGGCGTCGCCGCCGCCTACTTCAACTTCCGCGGGGCGGAGCGCGTGCCGGAGTCGCACGTGTGGAAGGGGATGCACGAGAAGGACACCGCGCCGGTGGCGGCGGCGGACGCGGACGGCGGCGACGCGGTGCCGGTGGTGGACATGAGCGGCGGCGACGACGCCGCGGTGGCGGCGGTGGCGCGCGCGGCGGAGGAGTGGGGCGGGTTCCTGCTCGTCGGGCACGGCGTGACCGCGGAGGCCCTGGCGCGCGTCGAGGCGCAGGCGGCGCGGCTGTTCGCGCTGCCGGCGGACG…
O.rufipogon (W0106)	GA3ox1	CDS	ATGCAGATCATGACATCGTCGTCGACCTCGCCGACCTCGCCGCTGGCCGCCGCCGCACACAATGGCGTCGCCGCCGCCTACTTCAACTTCCGCGGGGCGGAGCGCGTGCCGGAGTCGCACGTGTGGAAGGGGATGCACGAGAAGGACACCGCGCCGGTGGCGGCGGCGGACGCGGACGGCGGCGACGCGGTGCCGGTGGTGGACATGAGCGGCGGCGACGACGCCGCGGTGGCGGCGGTGGCGCGCGCGGCGGAGGAGTGGGGCGGGTTCCTGCTCGTCGGGCACGGCGTGACCGCGGAGGCCCTGGCGCGCGTCGAGGCGCAGGCGGCGCGGCTGTTCGCGCTGCCGGCGGACGACAAGGCGCGCGGGGCGCGGCGGCCCGGCGGCGGGAACACCGGC…
O.rufipogon (W0106)	GA3ox1	pritein	MQIMTSSSTSPTSPLAAAAHNGVAAAYFNFRGAERVPESHVWKGMHEKDTAPVAAADADGGDAVPVVDMSGGDDAAVAAVARAAEEWGGFLLVGHGVTAEALARVEAQAARLFALPADDKARGARRPGGGNTGYGVPPYLLRYPKQMWAEGYTFPPPAIRDEFRRVWPDAGDDYHRFCSAMEEYDSSMRALGERLLAMFFKALGLAGNDAPGGETERKIRETLTSTIHLNMFPRCPDPDRVVGLAAHTDSGFFTFILQSPVPGLQLLRHRPDRWVTVPGTPGALIVVVGDLFHVLTNGHFHSVFHRAVVNRERDRISMPYFLGPPADMKVTPLVAAGSPESKAVYQAVTWPEYMAVRDKLFGTNISALSMIRVAKEEDKES-
O.punctata_2X (W1514)	GA3ox1	Genomic sequence	NNNNNNNNNNNNNNNGCGCCACCGNTCCGCCGCCNTGCATGCAACAACTAACCTTCGCGCGTGTTCGTCCGNNNNNNNCGNCATGGAGGAGTACGACGCGGCGATGAGAGCTCTGGGCGAGAGGCTGCTCGCCATGTTCTTCAAGGCTCTCGGGCTCGCCGGCGACGATGCCGACGGCGGCAAGACCGAGCGAAGGATCCGCGACACGTTGACGTCCACGATTCATCTGAACATGTAACTCGATATGCACGCGTGTCAGTGACGTGGACACGCCATGCAAGCGCGCTATGGAGCTGACACGTGTCACTCTTGCAGGTTCCCCAGGTGTCCAGATCCAGATCGGGCGGTCGGGCTGGTGGCACACACGGACTCAGGCTTCTTTCANNG
O.punctata_2X (W1514)	GA3ox1	CDS	ATGCAGATCAAGACATCGTCGACCATGCCAACCTCGCCGCCGCCGGCCGAGAACAATGGCGCCGCCGCCGCCTACTTCGACTTCCGCGCGGCGGAGCGCGTGCCGGAGTCGCACGTGTGGGCGGGGATGCACGAGAAGGACACCGCGCCGGTGGTGGCGGCGGGGGACGAGCACGATGACGACGAGGACGACGACGACGCCGTGCCGGTGGTGGACATGCGCGACGGCGACGCGGTGGCCGCGGCGGCGCGCGCCGCGGAGGAGTGGGGCGGGTTCCTGCTCGTCGGCCACGGCGTGCCGGTCGAGTCCCTGTCGCGCGCGGAGGAGCAGGCAGCGCGGCTGTTCGCGCTCCCGGCGCCCGACAAGGCGCGCGCGGCGCGGCGACCCGGCGGAGGCTCC…
O.punctata_2X (W1514)	GA3ox1	pritein	MQIKTSSTMPTSPPPAENNGAAAAYFDFRAAERVPESHVWAGMHEKDTAPVVAAGDEHDDDEDDDDAVPVVDMRDGDAVAAAARAAEEWGGFLLVGHGVPVESLSRAEEQAARLFALPAPDKARAARRPGGGSTGYGVPPYLLRYPKRMWAEGYTFPPPAIRDEFRRVWPDAGDDYHRFCSAMEEYDAAMRALGERLLAMFFKALGLAGDDAAGGKTERRIRDTLTSTIHLNMFPRCPDPDRAVGLVAHTDSGFFTFILQSPVPGLQLLRRRPDRWVTVPGTPGALIVVVGDLFHVLTNGRFHSVFHRAVVNRENDRISMPYFLGPPADMKVTPLVAAGSPESKAVYQAVTWPEYMAIRDKLFGTNISALTMIRVAKEEDEES-
O.eichingeri (W1527)	GA3ox1	Genomic sequence	NNNNNNNNNNCNNGCNCCACCGATCCGCCATGCATGCAACGACTAACCTTCGCGCGTGTTCGTCCGGCCAGCTCCGCCATGGAGGAGTTCGACGCGGCGATGAGGGCTCTAGGCGAGAGGCTGCTCGCCATGTTCTTCAAGGCGCTCGGGCTCGCCGGCGACGATGCCGCCGGCGGCGAGACCGAGCGAAGGATCCGCGACACGTTGACGTCCACGATTCACCTGAACATGTAATAATGTCGTAACTCATTATCTGACGAGCAGACACGTAATAATCTAGAGCTGACACGTGTCACTCTGACGAGCAGGTTCCCCAGGTGTCCGGATCCAGATCGGGTGGTCGGGCTGGCGGCGCACACGGACTCAGGCNNCTTCA
O.officinalis (W0002)	GA3ox1	Genomic sequence	NNNNNNNNNNNNNNNGCNCCACCGNTCCGCCNTGCATGCAACGACTAACCTTCGCGCGTGTTCGTCCGGCCANNNNNNNNNGGAGGAGTACGACGCGGCGATGAGGGCTCTNNNCGANAGGCTGCTCGCCATGTTCTTCAAGGCGCTCGGGCTCGCCGGCGACGATGCCGCCGGCGGCGAGACCGAGCGAAGGATCCGCGACACGTTGACGTCGACGATTCACCTGAACATGTAATAATGTCGTAACTCATTATCTGACGAGCAGACACGTAATAATCTAGAGCTGACACGTGTCACTCTGACGAGCAGGTTCCCCAGGTGTCCGGATCCAGATCGGGTGGTCGGGCTGGCAGCGCACACGGACTCAGGCTTCTTCAN
O.rhizomatis (W1805)	GA3ox1	Genomic sequence	NNNTNNNNNNNNNGCNCCACCGATCCGCCATGCATGCAACGACTAACCTTCGCGCGTGTTCGTCCGGCCAGCTCCGCCATGGAGGAGTACGACGCGGCGATGAGGGCTCTAGGCGAGAGGCTGCTCGCCATGTTCTTCAAGGCGCTCGGGCTCGCCGGCGACGATGCCGCCGGCGGCGAGACCGAGCGAAGGATCCGCGACACGTTGACGTCGACGATTCACCTGAACATGTAATAATGTCGTAACTCATTATCTGACGAGCAGACACGTAATAATCTAGAGCTGACACGTGTCACTCTGACGAGTAGGTTCCCCAGGTGTCCGGATCCAGATCGGGTGGTCGGGCTGGCGGCGCACACGGACTCAGGCNNCTTCAN
O.alta (W0017)	GA3ox1	Genomic sequence	NNNNNNNNNNNNNNNNNNTGCACCNCCNNTCCGCCATGCATTGCATGCAACTAACGCACGTCCGTGGTCCGGCCANCTCCGCCATGGAGGAGTACGACGCGGCGATGAGCGCTCTGGGCGAGAGGCTGCTCGCCATGTTCTTCAAGGCGCTCGGGCTCGCCGGCGACGATGTCGCCGGCGGCGAGACGGAGCGAAGGATCCGCGACACGTTGACGTCGACGATTCACCTGAACATGTAGTAACTCATATATCTTCCTGTGGATCATATGCACGCGTGTCAGTGGCGTGGACACGCCATGCATGCAAGCACGCTCTGGAGCTGACACGTGTCACTCTGACATGGCTGCGGCGCAGGTTCCCCAGGTGTCCGGATCCAGATCGGGCGGTCGGGCTGGCGGC…
O.grandiglumis (W0613)	GA3ox1	Genomic sequence	NNNNNNNNNGCNNTGCACCACCGATCCGCCATGCATTGCATGCAACTAACGCACGTCCGTGGTTCGGCCAGCTCCGCCATGGAGGAGTACGACGCGGCGATGAGCGCTCTGGGCGAGAGGCTGCTCGCCATGTTCTTCAAGGCGCTCGGGCTCGCCGGCGACGATGTCGCCGGCGGCGAGACGGAGCGAAGGATCCGCGACACGTTGACGTCGACGATTCACCTGAACATGTAGTAACTCATATATCTTCCTGTGGATCATATGCACGCGTGTCAGTGGCGTGGACACGCCATGCATGCAAGCACGCTCTGGAGCTGACACGTGTCACTCTGACATGGCTGCGGCGCAGGTTCCCCAGGTGTCCGGATCCAGATCGGGCGGTCGGGCTGGCGGCGCACA…
O.latifolia (W1166)	GA3ox1	Genomic sequence	NNNNNNNNNNNNNNTGCNCCACCGATCCGCCATGCATTGCATGCAACTAACGCACGTCCGTGGTCCGGCCAGCTCCGCCATGGAGGAGTACGACGCGGCGATGAGGGCTCTGGGCGAGAGGCTGCTCGCCATGTTCTTCAAGGCGCTCGGGCTCGCCGGCGACGATGTCGCCGGCGGCGAGACGGAGCGAAGGATCCGCGACTCGTTGACGTCGACGATTCACCTGAACATGTAGTAACTCATATATATGCACGCGTGTCAGTGGCGTGGACACGCCATGCATGCAAGCACGCTCTGGAGCTGACACGTGCCACTCTGACATGGCTGCGGCGCAGGTTCCCCAGGTGTCCGGATCCAGATCGGGCGGTCGGGCTGGCGGCGCACACGGACTCAGGCTTC…
O.australiensis (W0008)	GA3ox1	Genomic sequence	NNNNNNNNNNNNNNNTGCNCCACCGGTCCGCCATGCATGCATGCAACTAACGCACGTTCGTGTCCGGCTAGCTCCGCCATGGAGGATTACGACGCGGCGATGAGGGCTCTGGGCGAGAGGCTGCTCGCCATGTTCTTCAAGGCGCTCGGGCTCGCCGGCGACGATGCCGCCGGCGGCGAGACGGAGCGAAGGATCCGCGACACGTTGACGTCGACGATTCACCTGAACATGTAGTAACTCATATATATCTCTTCCTGTGGATCATATGCACGCGTGTCAGTGACGTGGACACGCCATGCATGCAAGCACGCTCTGGAGCTGACACGTGTCACTCTGACGTGGCTGCTTGCAGGTTTCCCAGGTGTCCGGATCCAGATCGGGCGGTCGGGCTGGCGGCGC…
O.australiensis (W0008)	GA3ox1	CDS	ATGCAGATCAAGACATCGTCGACCATGCCGTCCTCGCCGCCGGCCGAGAACAATGGCGCCGCCTACTTCGACTTCCGCGCGGCAGAGCGCGTGCCGGAGTCGCACGTGTGGGCGGGGATGCACGAGAAGGACGCCGCGCCTGTGGTGGCGCCGGGGGGCGAGCACCACGACGACGACGACATCGACGCCGTGCCGGTGGTGGACATGCGCGACGGCAACGCGGTCGCCGCGGCGGCGCGCGCCGCGGAGGAGTGGGGCGGGTTCTTGCTCGTCGGCCATGGCGTGCCGGTGGAGGCCCTGGCGCGCGCCGAGGAGCAGGCGGCGCGGCTGTTCGCGCTCCCGGCGCCGGACAAGGCCCGCGCGGCGCGGCGACCCGGCGGCGGCTCCACCGGCTACGGC…
O.australiensis (W0008)	GA3ox1	pritein	MQIKTSSTMPSSPPAENNGAAYFDFRAAERVPESHVWAGMHEKDAAPVVAPGGEHHDDDDIDAVPVVDMRDGNAVAAAARAAEEWGGFLLVGHGVPVEALARAEEQAARLFALPAPDKARAARRPGGGSTGYGVPPYLLRYPKRMWAEGYTFPPPAIRDEFRRVWPDAGDDYHRFCSAMEDYDAAMRALGERLLAMFFKALGLAGDDAAGGETERRIRDTLTSTIHLNMFPRCPDPDRAVGLAAHTDSGFFTFILQSPVPGLQLLRRRPDRWVTVPGTPGALIVVVGDLFHVLTNGRFHSVFHRAVVNRESDRISMPYFLGPPADMKVTPLVAAGSPESKAVYQAVTWPEYMAIRDKLFGTNISALSMIRVAKEEDEES-
O.brachyantha (W0654)	GA3ox1	Genomic sequence	ATGCCGTCGTCGCCGGTTGAGAACGACAATGGCGCCGCCTACTTCGACTTCCGCGCGGCGGAGTGCGTGCCGGAGTCGCACGCGTGGATGGGGATGCACGAGAAGGACGCCGCTCCGGTGGTGGCGGCGACGATGCCGGGGGACGAGCAGCAGCACGGCGACGACGCCGTGCCGGTGGTGGACATGAGCGGCGGCGACGGCGCGGCCGCCGCTGCGGCGCGCGCCGCGGCGGAGGAGTGGGGCGGGTTCCTGCTCGTCGGCCACGGCGTGCCGGGCGAGGTCCTGGCGCGCGCGGAGGAGCAGGCGGCGCGGCTGTTCGCGCTCCCGGCGCCGGAGAAGGCGCGCGCGGCGCGGCGGCCCGGCGGCGGCTCCACCGGCTACGGCGTCCCGCCCTACCTG…
O.brachyantha (W0654)	GA3ox1	CDS	ATGCCGTCGTCGCCGGTTGAGAACGACAATGGCGCCGCCTACTTCGACTTCCGCGCGGCGGAGTGCGTGCCGGAGTCGCACGCGTGGATGGGGATGCACGAGAAGGACGCCGCTCCGGTGGTGGCGGCGACGATGCCGGGGGACGAGCAGCAGCACGGCGACGACGCCGTGCCGGTGGTGGACATGAGCGGCGGCGACGGCGCGGCCGCCGCTGCGGCGCTCGCCGCGGCGGAGGAGTGGGGCGGGTTCCTGCTCGTCGGCCACGGCGTGCCGGGCGAGGTCCTGGCGCGCGCGGAGGAGCAGGCGGCGCGGCTGTTCGCGCTCCCGGCGCCGGAGAAGGCGCGCGCGGCGCGGCGGCCCGGCGGCGGCTCCACCGGCTACGGCGTCCCGCCCTACCTG…
O.brachyantha (W0654)	GA3ox1	pritein	MPSSPVENDNGAAYFDFRAAECVPESHAWMGMHEKDAAPVVAATMPGDEQQHGDDAVPVVDMSGGDGAAAAAALAAAEEWGGFLLVGHGVPGEVLARAEEQAARLFALPAPEKARAARRPGGGSTGYGVPPYLLRYPKRMWAEGYTFPPAAVRAEFRRVWPDAGDDYHLFCSAMEEYDAAMRALGERLLSMFLSSLGLAGGDGDGEVERKIRDTLTSTLHLNLFPRCPDPERAVGLAAHTDSGFFTFILQSPVPGLQLLRRRPDRWVTVPAATPGALVVVVGDLLHVLTNGRFHSVLHRAVVNRERDRISMPYFLGPPPDMKVAPLAPAGAGAGGSPASEPVYRAVTWPEYMAIREKMFGTNVSALTMIRVANEEDHEQT-
O.granulata (W0003)	GA3ox1	Genomic sequence	ATGCCGTCGTCGCCGCCGGTCGACAACAATGGCGCCGCCTACTTCGACTTCCGTGCGGCGGACCGCGTGCCGGAGTCACACGCGTGGACGGCGCTTAACGAGGAGGACTCCGCGCCCGTGGTGGCTGCGGCGGCAGCGCCGGGGGACGACGCCGTGCCGGTGGTGGACATGCGCGACGGCGACACGAGCGCGGTCGCCGTGGCGGCGCGCGCGGCGGAGGAGTGGGGCGCGTTCCTGCTCGTCGGCCACGGCGTGCCGGACGATGTCCTGGCGCGCGCGGAGGAGCAGGCGGCGCGGCTGTTTGCGCTCCCGGCGGCGGCGAAGGCGCGCGCGGCGCGGCGGCCCGGCGGCAGCTCCACCGGCTACGGCGTTCCGCCGTACCTGCTCCGCTACCCGAAG…
O.granulata (W0003)	GA3ox1	CDS	ATGCCGTCGTCGCCGCCGGTCGACAACAATGGCGCCGCCTACTTCGACTTCCGTGCGGCGGACCGCGTGCCGGAGTCACACGCGTGGACGGCGCTTAACGAGGAGGACTCCGCGCCCGTGGTGGCTGCGGCGGCGGCGCCGGGGGACGACGCCGTGCCGGTGGTGGACATGCGCGACGGCGACACGAGCGCGGTCGCCGTGGCGGCGCGCGCGGCGGAGGAGTGGGGCGCGTTCCTGCTCGTCGGCCACGGCGTGCCGGACGATGTCCTGGCGCGCGCGGAGGAGCAGGCGGCGCGGCTGTTTGCGCTCCCGGCGGCGGCGAAGGCGCGCGCGGCGCGGCGGCCCGGCGGCAGCTCCACCGGCTACGGCGTTCCGCCGTACCTGCTCCGCTACCCGAAG…
O.granulata (W0003)	GA3ox1	pritein	MPSSPPVDNNGAAYFDFRAADRVPESHAWTALNEEDSAPVVAAAAAPGDDAVPVVDMRDGDTSAVAVAARAAEEWGAFLLVGHGVPDDVLARAEEQAARLFALPAAAKARAARRPGGSSTGYGVPPYLLRYPKRMWAEGYTFPPAAVRDEFHRVWPDAGDDYHRFCAAMEEYDAAMRALGERLLAMFFKALGLAGDEVTGGETERKIRDTLTSTLHLNMYPKCPDPDRAIGLAAHTDSGFFTFILQSPVPGLQLLRRRPDRWVTVPAGTPRALIVVVGDLFHVLTNGRFHSVLHRAVVNWGSDRISMPYFLGPPADMKVAPLMASGSPPGSKAVYQAVTWPEYMVMREKLFGTNVSALTMIRVAKEEDEET-
O.meyeriana (W1356)	GA3ox1	Genomic sequence	NNNNNNNNNNNNNNGCNCGCATGCNCCACCGATCCGCCATGCACGCCAACTAACTTTCGTGTCCGGCCAGCGCCGCCATGGAAGAGTACGACGCGGCGATGAGGGCTCTGGGCGAGCGGCTGCTCGCCATGTTCTTCAAGGCGCTCGGGCTCGCCGGCGACGAGGTCACCGGCGGCGAGACCGAGCGAAAGATCCGCGACACGTTGACGTCGACGCTGCACCTGAACATGTAACAAACTCTTTCCGCATGCATGTCAGTGACATGGACACGCCATGCACACACGTGCGCTCTGGAGCTGACACGTGTCACCATGGCGAGCCCGTGTGCAGGTACCCCAAGTGTCCGGATCCAGATCGGGCGGTCGGGCTGGCGGCGCACACGGACTCAGGACTTCTTCAN
O.longiglumis (W1220)	GA3ox1(1)	Genomic sequence	NNNNNNNNNNNANGCNTGCNCGCNNCACCCGATCCGCCATGCNTGCAAATGCAACTAACTAACGTTCGTGTCCGGCCAGCTCCGCCATGGAGGAGTACGACGCGGCGATGAGATCTCTGGGCGAGAGGCTACTCGCCATGTTCTTCAAGGTGCTCGGGCTCGCCGGCGACGAGTTCGCCGCCGGCGGCGAGACCGAACGAAAAATCCGCGACACGTTGACGTCTACGGTGCACCTGAACCTGTAACAGCTCTTCCCCCGGATCAAATCGATCTGCATGCCGGTGACGTCGACGCGCCATGCATGCACGTACGCGCGCTCTGGAGCTGACACGTGTCGTGGCAGGTACCCCAGGTGTCCGGACCCGGATCGCGCCGACGGACTGGCGGCGCACACGGACT…
O.longiglumis (W1220)	GA3ox1(2)	Genomic sequence	NNNNNNNNNNGCNTGCCACCGCCGANCCGCCATGCATGCCCCTGACCACGCATGGAACTAACGTTCGTTCCGCAGCACGGCGATGGAGGAGTACGACGCGGCGATGAGGGCTCTGGGCGAGAGGCTGCTCACCATGTTCTTCAAGGCGCTCGGGCTCGCCGGCGAGACCGAGCGTAAGATCCGCGACACGTTGACGTCGACGCTGCACCTGAACCTGTAACAACTCTCTCCCTGGATCGAATCGATCTGCATGCCAAGTGACGTCGACGCGCCATGCACGCGCGCTCTGGAGCTGACACGTGCCGTCACACAGGTACCCCAGGTGTCCGGATCCGGATCGCGCCGTCGGGCTGGTGGCGCACACGGACTCAGGCTTCTTCAGGCGNGGCCNGGGACCTC…
O.ridleyi (W0001)	GA3ox1(1)	Genomic sequence	NNNNNNNNNNNGNNNGCNTGCNCGCACCACCCGATCCGCCATGCATGCAAATGCAACTAACTAACGTTCGTGTCCGGCCAGCTCCGCCATGGAGGAGTACGACGCGGCGATGAGATCTCTGGGCGAGAGGCTACTCGCCATGTTCTTCAAGTTGCTCGGGCTCGCCGGCGACGAGTTCGCCGCCGGCGGCGAGACCGAACGAAAAATCCGCGACACGTTGACGTCGACGCTGCACCTGAACCTGTAACAGCTCTTCCCCCGGATCAAATCGATCTGCATGCCGGTGACGTCGACGCGCCATGCATGCACGTACGCGCGCTCTGGAGCTGACACGTGTCGTGGCAGGTACCCCAGGTGTCCGGACCCGGATCGCGCCGTCGGGCTGGCGGCGCACACGGA…
O.ridleyi (W0001)	GA3ox1(2)	Genomic sequence	NNNNNNNNNNNNNNNCGCNNGCNCGCACCACCCGATCCGCCATGCATGCAAATGCAACTAACTAACGTTCGCNNTCCGGCCAGCTCCGCCATGGAGGAGTACGACGCGGCGATGAGATCTCTGGGCGAGAGGCTACTCGCCATGTTCTTCAAGTTGCTCGGGCTCGCCGGCGACGAGTTCGCCGCCGGCGGCGAGACCGAACGAAAAATCCGCGACACGTTGACGTCGACGCTGCACCTGAACCTGTAACAGCTCTTCCCCCGGATCAAATCGATCTGCATGCCGGTGACGTCGACGCGCCATGCATGCACGTACGCGCGCTCTGGAGCTGACACGTGTCGTGGCAGGTACCCCAGGTGTCCGGACCCGGATCGCGCCGTCGGGCTGGCGGCGCACACG…
L.perrieri (W1529)	GA3ox1	Genomic sequence	ATGTGTGATATGTCGACCACCACCACATACACTAGTCACACAGCTTGCGCCGAGGAGTTCATGCAGATCAAGACATTGTCCACCATGCCGCCGTCGCCGACCTCGCCGCTGGCCGCTGACACCAATGCCGCCGCCGCCTCCGCCACCTACTTCGATTTCCGCGCGGCGCAGCGCGTGCCGGAGTCGCACGCGTGGACGGGGCTGCACGAGCACGAGAAGGACGCCGCCCCGGTGGTCAACGACGACGACGCCGTGCCGGTCGTCGACATGCGCGACGGCGACGCCGCCGCCGCCGACGCGGCGGCGCGCGCGGCGGAGGAGTGGGGCGGATTCCTGCTCGTGGGGCACGGCGTCGACGGCGAGGTCCTGGAACGCGCGGAGGCGCAGGCGGCGCGGCTG…
L.perrieri (W1529)	GA3ox1	CDS	ATGCAGATCAAGACATTGTCCACCATGCCGCCGTCGCCGACCTCGCCGCTGGCCGCTGACACCAATGCCGCCGCCGCCTCCGCCACCTACTTCGATTTCCGCGCGGCGCAGCGCGTGCCGGAGTCGCACGCGTGGACGGGGCTGCACGAGCACGAGAAGGACGCCGCCCCGGTGGTCAACGACGACGACGCCGTGCCGGTCGTCGACATGCGCGACGGCGACGCCGCCGCCGCCGACGCGGCGGCGCGCGCGGCGGAGGAGTGGGGCGGATTCCTGCTCGTGGGGCACGGCGTCGACGGCGAGGTCCTGGAACGCGCGGAGGCGCAGGCGGCGCGGCTGTTCGCGCTCCCGGCGCCGGAGAAGGCGCGAGCGGCTCGCCGCGCCGCCGTCGCCGGCGGA…
L.perrieri (W1529)	GA3ox1	pritein	MQIKTLSTMPPSPTSPLAADTNAAAASATYFDFRAAQRVPESHAWTGLHEHEKDAAPVVNDDDAVPVVDMRDGDAAAADAAARAAEEWGGFLLVGHGVDGEVLERAEAQAARLFALPAPEKARAARRAAVAGGSNAGYGVPPYLLRYPKRMWAEGYTFTPAAVRDEFRRVWPDAGDDYHRFCSAMEDYDAAMRSLGERLLAVFFKALDLAGDGETERKIRDTLTSTIHLNMYPKCPDPERAVGLAAHTDSGFFTFILQSPVPGLQLLRRRPDRWVTVPGTPGALIVVVGDLFHVLTNGRFHSVLHRAIVNRESDRISMPYFLGPPANMKVAPLMSAGCLGRNKAVYRAVTWPEYMVIRDKLFGTSVSALTMIHVTEEASEES-
O.punctata_2X (W1514)	UBQ5	Genomic sequence	CGGAGGAAAAGAGTCCGGCCGCCAAGATGCAGATCTTCGTGAAGACCCTGACGGGGAAGACCATCACGCTGGAGGTGGAGTCCTCGGACACCATCGACAACGTGAAGGCGAAGATCCAGGACAAGGAAGGGATCCCCCCGGACCAGCAGCGCCTCATCTTCGCCGGCAAGCAGCTGGAGGACGGGCGCACCCTCGCCGACTACAACATCCAGAAGGAGTCCACCCTCCACCTGGTGCTCCGCCTCCGCGGCGGCGCCAAGAAGCGCAAGAAGAAGACGTACACCAAGCCCAAGAAGCAAAAGCACAAGCACAAGAAGGTGAAGCTCGCCGTGCTCCAGTTCTACAAGGTGGACGACGCCACCGGCAAGGTCACCCGCCTCCGCAAGGAGTGCCCCAACG…
O.brachyantha (W0654)	UBQ5	Genomic sequence	GNNNNNNNNNNNNNNNCCGGANCAGCAGCGCCTCATCTTCGCCGGCAAGCAGCTCGAGGACGGCCGCACCCTCGCCGACTACAACATCCAGAAGGAGTCGACCCTCCACCTGGTGCTCCGCCTCCGCGGCGGCGCCAAGAAGCGCAAGAAGAAGACCTACACCAAGCCCAAGAAGCAAAAGCACAAGCACAAGAAGGTCAAGCTCGCCGTGCTCCAGTTCTACAAGGTCGACGACGCCACCGGCAAGGTCACCCGCCTCCGCAAGGAGTGCCCCAACGCCGAGTGCGGCGCCGGCACCTTCATGGCCAACCACTTCGACCGCCACTACTGCGGTAAGTGCGGCCTCACCTACGTCTACAACCAGCAGNN
O.granulata (W0003)	UBQ5	Genomic sequence	GCCGGACCAGCAGCGCCTCATCTTCGCCGGCAAGCAGCTCGAGGACGGCCGCACCCTCGCGGACTACAACATCCAGAAGGAGTCGACCCTGCACCTGGTGCTCCGCCTCCGCGGTGGCGCCAAGAAGCGCAAGAAGAAGACCTACACCAAGCCGAAGAAGCAAAAGCACAAGCATAAGAAGGTCAAGCTCGCCGTGCTCCAGTTCTACAAGGTTGACGACGCCACCGGCAAGGTCACCCGCCTCCGCAAGGAGTGCCCCAACGCCGAGTGCGGCGCGGGGACCTTCATGGCCAACCACTTCGACCGCCACTACTGCGGTAAGTGCGGCCTCACCTACGTCTACA
L.perrieri (W1529)	UBQ5	Genomic sequence	NTCGAAGATCCAGGACAAGGAGGGGATCCCNCCNNNNNNNNNNCGCCTCATCTTCGCCGGCAAGCAGCTCGAGGACGGCCGCACCCTCGCCGACTACAACATCCAGAAGGAGTCCACCCTCCACCTCGTGCTCCGC
